# Supplementary material for: Aqueous Extract of Siraitia grosvenorii Alleviates MAFLD by Modulating Metabolism and Maintaining Gut Homeostasis in High-Fat Diet Fed Mice
Source: Foods. 2026 Apr 5;15(7):1241. doi: 10.3390/foods15071241 (PMC13072755; doi:10.3390/foods15071241)
Supplement: Supplementary file 1 [file foods-15-01241-s001.zip]

Archive with 1 entries (1 files):
- foods-4192762-supplementary.pdf
